# Supplementary material for: IGFBP-3 Regulates Mitochondrial Hyperfusion and Metabolic Activity in Ocular Surface Epithelia during Hyperosmolar Stress
Source: Int J Mol Sci. 2022 Apr 6;23(7):4066. doi: 10.3390/ijms23074066 (PMC9000157; doi:10.3390/ijms23074066)
Supplement: Supplementary file 1 [file ijms-23-04066-s001.zip]

Archive with 1 entries (1 files):
- ijms-1601242-supplementary.pdf
